# Supplementary material for: Easy and Effective Method for Extracting and Purifying Wolbachia Genomic DNA
Source: Int J Mol Sci. 2022 Dec 5;23(23):15315. doi: 10.3390/ijms232315315 (PMC9740973; doi:10.3390/ijms232315315)
Supplement: Supplementary file 1 [file ijms-23-15315-s001.zip]

Archive with 2 entries (2 files):
- Figure_S1.pptx
- Table_S1.xlsx
