# Supplementary material for: Easy and Effective Method for Extracting and Purifying Wolbachia Genomic DNA
Source: Int J Mol Sci. 2022 Dec 5;23(23):15315. doi: 10.3390/ijms232315315 (PMC9740973; doi:10.3390/ijms232315315)
Supplement: Supplementary file 1 [file ijms-23-15315-s001.zip › Table_S1.xlsx]

## Sheet: Mapped on reference
Table S1	Seq1.IlluminaNextSeq(2x150)		Seq2.IlluminaMiSeq(2x250)
	wMelCS	wMelPlus	wMelCS	wMelPlus
Mapped onto Wolbachia reference genome (number of reads)	3017700	3120296	11313291	12432282
Fraction of the mapped reads	0.0701538	0.068381	0.680206	0.943636

## Sheet: Seq2.IlluminaMiSeq(2x250)
	wMelCS		wMelPlus
Number of reads	S_S2_L001_R1	S_S2_L001_R2	Lambda_S1_L001_R1	Lambda_S1_L001_R2
Before trimming	10201907	10201907	7441253	7441253						wMelCS			wMelCS
After trimming (paired)	8316076	8316076	6587433	6587433						S_S2_L001.Fraction of reads			S_S2_L001.Fraction of total seq
Lost after trimming	0.184851	0.184851	0.114741	0.114741						Human	0.00190979		Human	0.00180615
After filtering hg38	8300194	8300194	6560653	6560653						D. melanogaster mt-	0.195307		D. melanogaster mt-	0.186143
Lost on hg38	15882	15882	26780	26780						dm6 mitochondria	0.0348845		dm6 mitochondria	0.0359149
Lost on hg38 (fraction)	0.00190979	0.00190979	0.00406532	0.00406532						Synthetic	0.000134258		Synthetic	0.000128436
After filtering dm6	6401790	6401790	6314975	6314975						Wolbachia(?)	0.767765		Wolbachia(?)	0.776008
Lost on dm6 mitochondrion	1914286	1914286	272458	272458
Lost on dm6 mitochondrion (fraction)	0.230191	0.230191	0.0413603	0.0413603
After filtering dm6 mitochondrion only	8025974	8025974	6393861	6393861
Lost on dm6 mitochondrion	290102	290102	193572	193572
Lost on dm6 mitochondrion (fraction)	0.0348845	0.0348845	0.029385	0.029385
Calculated fraction dm6 mt-	0.195307	0.195307	0.0119752	0.0119752
After UniVec filtering	6400209	6401138	6312972	6313961
Lost on UniVec	1581	652	2003	1014
Lost on UniVec (fraction)	0.000190114	7.84024e-05	0.000304064	0.000153929
Total reduction after all filtering (times)	1.594	1.59376	1.17872	1.17854
	wMelCS		wMelPlus
Total seq (bp)	S_S2_L001_R1	S_S2_L001_R2	Lambda_S1_L001_R1	Lambda_S1_L001_R2
Before trimming	2560678657	2560678657	1867754503	1867754503						wMelPlus			wMelPlus
After trimming (paired)	1861537084	1628091735	1433082815	1329280622						Lambda_S1_L001.Fraction of reads			Lambda_S1_L001.Fraction of total seq
Lost after trimming	0.27303	0.364195	0.232724	0.2883						Human	0.00406532		Human	0.00374909
After filtering hg38	1858177732	1625148299	1427676103	1324330984						D. melanogaster mt-	0.0119752		D. melanogaster mt-	0.0112003
Lost on hg38	3359352	2943436	5406712	4949638						dm6 mitochondria	0.029385		dm6 mitochondria	0.029386
Lost on hg38 (fraction)	0.00180461	0.00180791	0.00377278	0.00372355						Synthetic	0.000228997		Synthetic	0.000211602
After filtering dm6	1443913305	1270816273	1374876903	1275372457						Wolbachia(?)	0.954574		Wolbachia(?)	0.955453
Lost on dm6	417623779	357275462	58205912	53908165
Lost on dm6 (fraction)	0.224344	0.219444	0.0406159	0.0405544
After filtering dm6 mitochondrion only	1795649791	1568649234	1391171573	1290017014
Lost on dm6 mitochondrion	65887293	59442501	41911242	39263608
Lost on dm6 mitochondrion (fraction)	0.035394	0.0365105	0.0292455	0.0295375
Calculated fraction dm6 mt-	0.188949	0.182934	0.0113704	0.0110169
After UniVec filtering	1443578925	1270702458	1374468551	1275196288
Lost on UniVec	334380	113815	408352	176169
Lost on UniVec (fraction)	0.000179626	6.9907e-05	0.000284947	0.00013253
Total reduction after all filtering (times)	1.77384	2.01517	1.35889	1.46468
Genome coverage after full filtering	1202.98	1058.92	1145.39	1062.66
										wMelCS			wMelCS
										S_S2_L001.Fraction of reads			Mapped onto Wolbachia reference genome (number of reads)	11313291
										Human	0.00190979		Fraction of the mapped reads	0.680206
										D. melanogaster mt-	0.195307
										dm6 mitochondria	0.0348845
										Synthetic	0.000134258
										Wolbachia	0.680206
										Other	0.0875588
										wMelPlus			wMelPlus
										Lambda_S1_L001.Fraction of reads			Mapped onto Wolbachia reference genome (number of reads)	12432282
										Human	0.00406532		Fraction of the mapped reads	0.943636
										D. melanogaster mt-	0.0119752
										dm6 mitochondria	0.029385
										Synthetic	0.000228997
										Wolbachia	0.943636
										Other	0.0107091

## Sheet: Seq1.IlluminaNextSeq(2x150)
	wMelCS		wMelPlus
Number of reads	Grunt1_S9_R1_001	Grunt1_S9_R2_001	Grunt2_S10_R1_001	Grunt2_S10_R2_001
Before trimming	22164312	22164312	23536270	23536270						wMelCS			wMelCS
After trimming (paired)	21507749	21507749	22815520	22815520						Grunt1_S9_R1_001.Fraction of reads			Grunt1_S9_R1_001.Fraction of total seq
Lost after trimming	0.0296225	0.0296225	0.0306229	0.0306229						Human	0.0036604		Human	0.00383168
After filtering hg38	21429022	21429022	22717140	22717140						D. melanogaster mt-	0.580686		D. melanogaster mt-	0.57547
Lost on hg38	78727	78727	98380	98380						dm6 mitochondria	0.231368		dm6 mitochondria	0.23701
Lost on hg38 (fraction)	0.0036604	0.0036604	0.00431198	0.00431198						Synthetic	3.92882e-06		Synthetic	2.59455e-06
After filtering dm6	4042296	4042296	3905881	3905881						Wolbachia(?)	0.184282		Wolbachia(?)	0.183686
Lost on dm6	17465453	17465453	18909639	18909639
Lost on dm6 (fraction)	0.812054	0.812054	0.828806	0.828806
After filtering dm6 mitochondrion only	16531542	16531542	16572264	16572264
Lost on dm6 mitochondrion	4976207	4976207	6243256	6243256
Lost on dm6 mitochondrion (fraction)	0.231368	0.231368	0.273641	0.273641
Calculated fraction dm6 mt-	0.580686	0.580686	0.555165	0.555165
After UniVec filtering	4042166	4042257	3905094	3905802
Lost on UniVec	130	39	787	79
Lost on UniVec (fraction)	6.04433e-06	1.8133e-06	3.44941e-05	3.46256e-06
Total reduction after all filtering (times)	5.48328	5.48315	6.02707	6.02598
	wMelCS		wMelPlus
Total seq (bp)	Grunt1_S9_R1_001	Grunt1_S9_R2_001	Grunt2_S10_R1_001	Grunt2_S10_R2_001
Before trimming	3061657683	3075420519	3264768087	3280483197						wMelPlus			wMelPlus
After trimming (paired)	2881446374	2866364545	3069474798	3054224823						Grunt2_S10_R1_001.Fraction of reads			Grunt2_S10_R1_001.Fraction of total seq
Lost after trimming	0.0588607	0.0679764	0.0598184	0.0689711						Human	0.00431198		Human	0.00453527
After filtering hg38	2870394076	2855393091	3055535470	3040391533						D. melanogaster mt-	0.555165		D. melanogaster mt-	0.549374
Lost on hg38	11052298	10971454	13939328	13833290						dm6 mitochondria	0.273641		dm6 mitochondria	0.279935
Lost on hg38 (fraction)	0.00383568	0.00382765	0.00454127	0.00452923						Synthetic	1.89783e-05		Synthetic	6.86301e-06
After filtering dm6	540999882	536829305	524382488	520877730						Wolbachia(?)	0.166882		Wolbachia(?)	0.166149
Lost on dm6	2340446492	2329535240	2545092310	2533347093
Lost on dm6 (fraction)	0.812247	0.812714	0.829162	0.829457
After filtering dm6 mitochondrion only	2197700733	2187823421	2209380015	2200079701
Lost on dm6 mitochondrion	683745641	678541124	860094783	854145122
Lost on dm6 mitochondrion (fraction)	0.237293	0.236725	0.280209	0.27966
Calculated fraction dm6 mt-	0.574955	0.575989	0.548953	0.549796
After UniVec filtering	540990405	536823869	524349586	520868605
Lost on UniVec	9477	5436	32902	9125
Lost on UniVec (fraction)	3.28897e-06	1.89648e-06	1.07191e-05	2.98766e-06
Total reduction after all filtering (times)	5.65936	5.72892	6.22632	6.2981
Genome coverage after full filtering	450.825	447.353	436.958	434.057
										wMelCS				wMelCS
										Grunt1_S9_R1_001.Fraction of reads				Mapped onto Wolbachia reference genome (number of reads)	3017700
										Human	0.0036604			Fraction of the mapped reads	0.0701538
										D. melanogaster mt-	0.580686
										dm6 mitochondria	0.231368
										Synthetic	3.92882e-06
										Wolbachia	0.0701538
										Other	0.114128
										wMelPlus				wMelPlus
										Grunt2_S10_R1_001.Fraction of reads				Mapped onto Wolbachia reference genome (number of reads)	3120296
										Human	0.00431198			Fraction of the mapped reads	0.068381
										D. melanogaster mt-	0.555165
										dm6 mitochondria	0.273641
										Synthetic	1.89783e-05
										Wolbachia	0.068381
										Other	0.0984821
